# Supplementary material for: 5-Chloro­pyrimidin-2-amine
Source: Acta Crystallogr Sect E Struct Rep Online. 2009 Oct 28;65(Pt 11):o2863. doi: 10.1107/S1600536809043645 (PMC2971243; doi:10.1107/S1600536809043645)
Supplement: Supplementary file 2 [file e-65-o2863-Isup2.hkl]

# 
# h,k,l, Fc-squared, Fo-squared, sigma(Fo-squared) and status flag 
# 
data_I
_shelx_title ' K in Cmca' 
_shelx_refln_list_code          4 
_shelx_F_calc_maximum      186.10 
_exptl_crystal_F_000       528.00 
_reflns_d_resolution_high  0.8329 
 
loop_ 
 _symmetry_equiv_pos_as_xyz 
 'x, y, z' 
 '-x, -y+1/2, z+1/2' 
 '-x, y+1/2, -z+1/2' 
 'x, -y, -z' 
 'x+1/2, y+1/2, z' 
 '-x+1/2, -y+1, z+1/2' 
 '-x+1/2, y+1, -z+1/2' 
 'x+1/2, -y+1/2, -z' 
 '-x, -y, -z' 
 'x, y-1/2, -z-1/2' 
 'x, -y-1/2, z-1/2' 
 '-x, y, z' 
 '-x+1/2, -y+1/2, -z' 
 'x+1/2, y, -z-1/2' 
 'x+1/2, -y, z-1/2' 
 '-x+1/2, y+1/2, z' 
 
_cell_length_a     7.6380 
_cell_length_b     8.2240 
_cell_length_c    17.1000 
_cell_angle_alpha  90.000 
_cell_angle_beta   90.000 
_cell_angle_gamma  90.000 
 
_shelx_F_squared_multiplier     1.000 
 
loop_ 
 _refln_index_h 
 _refln_index_k 
 _refln_index_l 
 _refln_F_squared_calc 
 _refln_F_squared_meas 
 _refln_F_squared_sigma 
 _refln_observed_status 
   2   0   0    23747.22    20838.71    237.82 o 
   4   0   0     4199.11     4233.40     32.42 o 
   6   0   0    13460.93    13075.10     73.95 o 
   8   0   0     1849.83     1641.49     32.42 o 
   0   2   0     2874.90     2901.84     73.06 o 
   2   2   0    20966.33    21107.29    267.93 o 
   4   2   0     8993.87     9933.49     53.71 o 
   6   2   0      547.07      575.57     15.67 o 
   8   2   0      511.02      592.97     19.97 o 
   0   4   0     1943.26     1973.16     20.81 o 
   2   4   0     2647.52     2749.03     26.51 o 
   4   4   0     1637.22     1627.96     24.17 o 
   6   4   0      324.15      379.27     14.35 o 
   8   4   0      191.61      189.96     12.20 o 
   0   6   0       11.15        3.86      4.19 o 
   2   6   0      529.08      549.90     15.28 o 
   4   6   0      551.17      551.03     17.29 o 
   6   6   0        1.19       -5.87      5.87 o 
   0   8   0      307.87      291.28     13.67 o 
   2   8   0      350.33      342.62     15.35 o 
   4   8   0      580.07      566.76     20.54 o 
   1   1   1     6848.51     7139.06    265.31 o 
   3   1   1     3362.44     4005.32     21.21 o 
   5   1   1      265.61      264.30      6.76 o 
   7   1   1      689.98      721.46     13.78 o 
   9   1   1      104.52      106.90      7.31 o 
   0   2   1       68.75       67.23      1.96 o 
   2   2   1     2064.25     2444.39     17.87 o 
   4   2   1     1452.53     1691.30     15.30 o 
   6   2   1        0.99       -1.51      2.41 o 
   8   2   1       65.70       68.81      5.93 o 
   1   3   1       82.21       86.85      8.62 o 
   3   3   1        3.41        3.80      2.40 o 
   5   3   1        8.66       17.05      2.62 o 
   7   3   1        0.68        2.55      4.95 o 
   0   4   1      122.82       95.46      9.52 o 
   2   4   1      218.18      203.30      5.39 o 
   4   4   1       51.65       57.36      4.73 o 
   6   4   1       49.01       70.90      5.21 o 
   8   4   1        2.14        0.36      4.11 o 
   1   5   1      144.29      176.94      5.34 o 
   3   5   1        0.04        0.00      1.75 o 
   5   5   1       26.59       22.70      3.52 o 
   7   5   1       13.26       14.80      4.25 o 
   0   6   1     2672.15     2641.38     56.69 o 
   2   6   1      648.46      621.60     11.58 o 
   4   6   1      304.51      304.43     17.15 o 
   6   6   1      506.73      494.87     19.60 o 
   1   7   1      105.81      104.07      5.59 o 
   3   7   1      271.41      296.43      9.33 o 
   5   7   1        9.80        3.98      4.06 o 
   0   8   1      389.60      387.06     18.36 o 
   2   8   1      540.49      522.06     12.65 o 
   4   8   1      376.92      386.37     12.07 o 
   1   9   1        8.40       11.26      3.62 o 
   3   9   1      386.78      378.30     12.38 o 
   0   0   2        6.35       17.04      8.14 o 
   2   0   2     2992.93     3126.98     29.14 o 
   4   0   2     2489.90     2308.98     25.79 o 
   6   0   2       31.90       30.90      5.51 o 
   8   0   2       81.73       66.81      6.00 o 
   1   1   2       31.08       36.18      1.36 o 
   3   1   2     2574.41     2944.04     26.32 o 
   5   1   2       16.01       16.15      2.41 o 
   7   1   2       19.27       15.86      7.41 o 
   9   1   2       73.16       79.55     11.33 o 
   0   2   2      799.43      704.87      6.36 o 
   2   2   2     1115.02     1097.90     18.65 o 
   4   2   2      543.47      509.14      8.45 o 
   6   2   2      194.63      214.31      7.14 o 
   8   2   2       34.81       32.13      4.59 o 
   1   3   2      405.92      437.41      6.70 o 
   3   3   2      879.15     1120.75     36.60 o 
   5   3   2       28.90       25.19      2.94 o 
   7   3   2       69.11       74.47      5.28 o 
   0   4   2     6954.69     6743.05    213.38 o 
   2   4   2     1145.20     1114.76     12.24 o 
   4   4   2      310.75      303.77      8.75 o 
   6   4   2      906.28      935.43     15.48 o 
   8   4   2      124.32      128.28     15.92 o 
   1   5   2     1830.14     1984.23     17.44 o 
   3   5   2      131.64      131.28      5.26 o 
   5   5   2      397.69      386.85     10.07 o 
   7   5   2      351.82      322.78     11.32 o 
   0   6   2     1388.70     1326.15     18.76 o 
   2   6   2     1561.28     1575.01     47.97 o 
   4   6   2      980.51     1018.95     32.07 o 
   6   6   2      288.14      290.48     10.50 o 
   1   7   2        9.71       12.71      3.40 o 
   3   7   2      601.52      606.81     13.90 o 
   5   7   2       46.51       46.65      5.09 o 
   0   8   2       88.57      106.23      6.51 o 
   2   8   2      295.71      313.97     22.74 o 
   4   8   2      226.93      242.56     19.15 o 
   1   9   2        1.26        3.68      6.90 o 
   3   9   2       16.72       17.23      6.88 o 
   1   1   3     6211.60     5969.75    137.51 o 
   3   1   3       23.29       13.97      1.96 o 
   5   1   3      257.85      249.68     12.13 o 
   7   1   3      419.92      410.41     10.78 o 
   9   1   3        0.21        1.20      3.52 o 
   0   2   3    14647.11    15033.07    143.08 o 
   2   2   3      120.06       92.99      3.05 o 
   4   2   3       43.85       53.41      3.36 o 
   6   2   3     1349.81     1397.09     22.60 o 
   8   2   3       52.75       57.05      5.96 o 
   1   3   3        0.26        1.84      2.10 o 
   3   3   3     1424.21     1536.69     14.30 o 
   5   3   3       17.08       23.91      2.94 o 
   7   3   3       42.00       49.78      4.33 o 
   0   4   3     1988.46     2272.62     19.30 o 
   2   4   3     1894.17     2037.74     16.55 o 
   4   4   3     1106.57     1122.45     14.57 o 
   6   4   3      298.25      276.08      8.99 o 
   8   4   3      157.65      157.40      8.65 o 
   1   5   3      826.80      890.74     12.18 o 
   3   5   3       42.74       51.20      3.61 o 
   5   5   3       95.74       79.99      5.53 o 
   7   5   3      183.16      169.72      9.74 o 
   0   6   3        2.29       -0.63      4.64 o 
   2   6   3     1334.73     1393.11     28.97 o 
   4   6   3     1150.77     1168.07     17.50 o 
   6   6   3        0.93        2.97      3.54 o 
   1   7   3      281.42      288.66      8.83 o 
   3   7   3     1054.64     1037.68     17.27 o 
   5   7   3      225.58      200.70      8.93 o 
   0   8   3      446.99      439.49     11.66 o 
   2   8   3      142.59      133.03      7.10 o 
   4   8   3       51.23       62.58     12.02 o 
   1   9   3       83.24       72.70      8.39 o 
   3   9   3        3.58       11.24      3.94 o 
   0   0   4       24.32       58.26     36.22 o 
   2   0   4    19097.71    16874.32    327.37 o 
   4   0   4     8460.03     8494.87     80.66 o 
   6   0   4       45.96       43.57      3.72 o 
   8   0   4      349.28      405.83     30.76 o 
   1   1   4    16619.53    16075.85    148.48 o 
   3   1   4     1446.27     1556.76     12.86 o 
   5   1   4     2272.74     2445.93     24.74 o 
   7   1   4     1259.84     1232.87     24.08 o 
   0   2   4    34634.70    35213.86    845.71 o 
   2   2   4     5573.38     5982.75    119.10 o 
   4   2   4     1715.61     1748.96     24.41 o 
   6   2   4     2935.56     3054.21     26.02 o 
   8   2   4      551.32      560.13     21.32 o 
   1   3   4       54.02       34.23      2.63 o 
   3   3   4     2694.00     2871.12     19.98 o 
   5   3   4      125.16      151.33      5.86 o 
   7   3   4        1.99        0.36      3.13 o 
   0   4   4      795.33      835.22     21.84 o 
   2   4   4     2180.31     2250.66     17.96 o 
   4   4   4     1471.28     1519.24     17.16 o 
   6   4   4      200.80      200.27      7.82 o 
   8   4   4       97.06      124.88      7.59 o 
   1   5   4      183.33      159.24      5.45 o 
   3   5   4      911.70      906.70     13.67 o 
   5   5   4       84.80       95.75      8.22 o 
   7   5   4        4.37       12.93      3.42 o 
   0   6   4      528.94      485.46     19.82 o 
   2   6   4        0.19        5.07      2.47 o 
   4   6   4       27.14       27.79      3.87 o 
   6   6   4      141.01      150.42      7.73 o 
   1   7   4       76.92       80.92      5.00 o 
   3   7   4      154.26      161.63      7.16 o 
   5   7   4        2.65        0.58      3.85 o 
   0   8   4      220.10      216.03      8.42 o 
   2   8   4       85.24       89.36      6.16 o 
   4   8   4      171.87      167.17      8.30 o 
   1   9   4        1.00        3.76      3.52 o 
   3   9   4       19.88       15.46      4.62 o 
   1   1   5     2006.56     1997.58     12.21 o 
   3   1   5     2834.80     3085.77     32.43 o 
   5   1   5       21.80       14.20      3.52 o 
   7   1   5      263.18      275.84      8.91 o 
   0   2   5     3607.92     3856.87     21.14 o 
   2   2   5       25.23       30.07      3.52 o 
   4   2   5       62.47       52.86      3.40 o 
   6   2   5      253.26      218.27     10.98 o 
   8   2   5       14.08       12.43     10.57 o 
   1   3   5      325.09      377.00     19.88 o 
   3   3   5        8.88       83.16     50.96 o 
   5   3   5       23.59       21.10      4.70 o 
   7   3   5       16.40        4.99      4.37 o 
   0   4   5     1697.02     1717.96     15.03 o 
   2   4   5      511.86      540.60      9.28 o 
   4   4   5      343.37      375.86      8.80 o 
   6   4   5      202.39      209.91      7.72 o 
   8   4   5       59.01       50.33      5.96 o 
   1   5   5        4.90        1.93      1.88 o 
   3   5   5       51.63       52.64      4.07 o 
   5   5   5        0.08        0.06      2.73 o 
   7   5   5        0.39       -4.89      4.89 o 
   0   6   5      625.88      592.04     11.23 o 
   2   6   5      114.61      100.15     13.51 o 
   4   6   5       17.46       24.07      3.18 o 
   6   6   5      163.61      163.75      9.77 o 
   1   7   5      379.50      342.47     33.64 o 
   3   7   5       24.91       26.98      4.13 o 
   5   7   5       65.56       73.64     11.66 o 
   0   8   5      255.90      262.26      9.39 o 
   2   8   5      266.02      267.61     12.52 o 
   4   8   5      175.12      203.45     14.19 o 
   1   9   5        1.25        7.28      6.04 o 
   3   9   5      314.92      336.34     31.65 o 
   0   0   6     2528.40     2641.36     49.67 o 
   2   0   6       54.46      106.30      8.17 o 
   4   0   6      181.13      251.00      6.27 o 
   6   0   6      608.04      577.79     14.32 o 
   8   0   6        0.08        5.98      2.75 o 
   1   1   6     1213.33     1211.10     24.51 o 
   3   1   6      893.25      788.59     10.01 o 
   5   1   6      282.58      241.17      7.15 o 
   7   1   6       68.75       71.69      9.45 o 
   0   2   6     2840.61     3029.48     73.52 o 
   2   2   6      996.92      944.26     16.53 o 
   4   2   6      637.53      670.32     17.80 o 
   6   2   6      329.95      304.09      9.17 o 
   8   2   6      106.93      100.12     15.64 o 
   1   3   6     2571.28     2792.54     41.08 o 
   3   3   6     1082.26     1060.60     13.19 o 
   5   3   6      615.94      549.85     11.18 o 
   7   3   6      286.30      259.99      9.48 o 
   0   4   6      730.49      873.64     11.55 o 
   2   4   6     1061.92     1060.84     13.44 o 
   4   4   6      984.19     1021.86     14.87 o 
   6   4   6      135.70      127.12      6.92 o 
   1   5   6     1115.43     1084.01     14.21 o 
   3   5   6      894.43      847.07     13.94 o 
   5   5   6      474.04      465.80     11.56 o 
   7   5   6      145.64      157.54     12.84 o 
   0   6   6      101.73      104.99      5.62 o 
   2   6   6       15.38       23.57      3.12 o 
   4   6   6       58.73       54.81      4.75 o 
   6   6   6       10.77        5.05      4.56 o 
   1   7   6      577.09      543.59     20.21 o 
   3   7   6      440.10      446.90     11.67 o 
   5   7   6      215.49      227.31     17.41 o 
   0   8   6      335.45      305.78     10.46 o 
   2   8   6       17.44       14.88      7.86 o 
   4   8   6        4.02        0.37      3.89 o 
   1   9   6      102.28      101.25     15.61 o 
   1   1   7      118.53       97.94      3.36 o 
   3   1   7       26.38       26.59      2.65 o 
   5   1   7       38.81       38.61      3.64 o 
   7   1   7        0.76        2.44      3.41 o 
   0   2   7      125.76      109.90      5.21 o 
   2   2   7      226.69      220.41      5.45 o 
   4   2   7      151.79      165.89      5.66 o 
   6   2   7       15.99       29.58      5.59 o 
   8   2   7        5.29        2.96      4.18 o 
   1   3   7     6869.75     7283.24    107.17 o 
   3   3   7        1.76       -2.03      2.03 o 
   5   3   7      939.40      930.53     14.95 o 
   7   3   7     1171.76     1136.22     41.15 o 
   0   4   7     1135.26     1116.71     40.32 o 
   2   4   7      780.45      824.24     12.18 o 
   4   4   7      474.37      471.81     16.11 o 
   6   4   7      208.09      212.71      8.19 o 
   1   5   7      430.38      436.88     15.49 o 
   3   5   7     4634.04     4810.72     95.00 o 
   5   5   7      464.34      444.72     11.76 o 
   7   5   7        3.23        3.31      8.39 o 
   0   6   7      478.67      459.89     10.97 o 
   2   6   7       79.69       71.07      4.93 o 
   4   6   7       14.97       18.30      4.00 o 
   6   6   7      118.94      126.54     11.05 o 
   1   7   7      346.70      314.65     10.09 o 
   3   7   7       72.21       80.80      5.77 o 
   5   7   7       92.80       95.39      7.22 o 
   0   8   7       45.85       36.12      5.40 o 
   2   8   7       66.71       78.10      6.03 o 
   4   8   7       54.79       50.50      5.55 o 
   1   9   7      133.41      133.87      8.01 o 
   0   0   8     1375.69     1140.02     11.07 o 
   2   0   8      335.20      323.42      6.47 o 
   4   0   8       82.10       56.73      3.60 o 
   6   0   8       89.77       89.96      5.42 o 
   8   0   8       30.28       17.08      4.04 o 
   1   1   8     2328.05     2195.53     31.08 o 
   3   1   8     5014.17     5121.27    108.05 o 
   5   1   8      979.02     1006.22     14.94 o 
   7   1   8      168.04      176.44      7.84 o 
   0   2   8       15.10       18.46      2.25 o 
   2   2   8     1197.18     1202.78     13.68 o 
   4   2   8      874.21      908.60     17.21 o 
   6   2   8        3.04       -1.49      3.43 o 
   8   2   8       24.77       26.27      5.13 o 
   1   3   8     5830.99     5791.20     51.00 o 
   3   3   8     1052.07     1123.46     62.69 o 
   5   3   8     1380.88     1438.70     18.87 o 
   7   3   8      850.87      854.74     17.25 o 
   0   4   8     3345.49     3419.46     53.25 o 
   2   4   8        0.06       -1.96      5.39 o 
   4   4   8       78.73       72.89      4.96 o 
   6   4   8      753.89      749.80     15.26 o 
   1   5   8      486.32      467.09     10.18 o 
   3   5   8        9.52        9.78      5.31 o 
   5   5   8      107.89      113.29      6.25 o 
   7   5   8       68.42       71.83     10.74 o 
   0   6   8      226.93      168.91      6.98 o 
   2   6   8      124.17      148.95     28.03 o 
   4   6   8      234.92      249.34      8.91 o 
   6   6   8       48.01       63.94      6.01 o 
   1   7   8       29.66       43.47      4.51 o 
   3   7   8      305.10      319.66     10.23 o 
   5   7   8       18.42       15.26      3.75 o 
   0   8   8        4.09        1.46      3.65 o 
   2   8   8        4.62        4.99      3.74 o 
   4   8   8        9.84       11.28      7.74 o 
   1   9   8       15.16       16.69      5.11 o 
   1   1   9      304.11      308.47     13.02 o 
   3   1   9      474.60      509.60      9.37 o 
   5   1   9       80.92       76.94      7.19 o 
   7   1   9       24.01       20.85      4.45 o 
   0   2   9     3739.21     3942.98     23.32 o 
   2   2   9        4.90        3.98      2.13 o 
   4   2   9       13.67       11.72      2.96 o 
   6   2   9      628.83      593.30     13.18 o 
   8   2   9       27.76       34.03      5.26 o 
   1   3   9      144.49      119.07      5.13 o 
   3   3   9       64.34       56.25      4.70 o 
   5   3   9       13.05       11.19      4.50 o 
   7   3   9       44.49       46.69      5.94 o 
   0   4   9       28.51       19.18      3.24 o 
   2   4   9      235.21      219.28      7.17 o 
   4   4   9      149.25      152.37      9.18 o 
   6   4   9       19.32       26.30      6.26 o 
   1   5   9      194.10      167.36      6.73 o 
   3   5   9        4.67        3.39      2.83 o 
   5   5   9       36.52       36.00      4.84 o 
   0   6   9        1.61        2.31      2.49 o 
   2   6   9      322.16      337.40      9.78 o 
   4   6   9      329.00      371.17     10.85 o 
   6   6   9        6.25       13.20      3.93 o 
   1   7   9       21.80       27.33      7.05 o 
   3   7   9       93.25      101.15      9.03 o 
   5   7   9        6.35        8.24      4.17 o 
   0   8   9       62.82       65.07      5.91 o 
   2   8   9       21.28       22.68      4.82 o 
   0   0  10      164.46      209.10      5.76 o 
   2   0  10       79.32       83.41      4.81 o 
   4   0  10      130.16      131.78      5.46 o 
   6   0  10       29.64       28.97      8.39 o 
   8   0  10       33.26       28.69      4.45 o 
   1   1  10     3647.45     3727.76     44.90 o 
   3   1  10      319.72      275.76      7.31 o 
   5   1  10      783.44      693.08     13.26 o 
   7   1  10      523.84      488.62     13.09 o 
   0   2  10      715.26      755.14     11.25 o 
   2   2  10       25.54       24.63      2.60 o 
   4   2  10        5.00        9.28      5.20 o 
   6   2  10       77.88       75.50      7.80 o 
   1   3  10      960.73      921.65     13.30 o 
   3   3  10     3031.58     3030.19     59.94 o 
   5   3  10      536.98      512.41     12.08 o 
   7   3  10       60.08       60.37      6.12 o 
   0   4  10       62.22       67.65      4.61 o 
   2   4  10      276.47      274.29     11.15 o 
   4   4  10      317.82      312.30      9.35 o 
   6   4  10        4.78        4.59      4.39 o 
   1   5  10      171.55      168.08      7.95 o 
   3   5  10      506.84      497.10     36.33 o 
   5   5  10       75.77       86.53      8.11 o 
   0   6  10      133.20      126.76      6.44 o 
   2   6  10       14.66       14.90      3.42 o 
   4   6  10        0.75       -3.85      3.85 o 
   1   7  10      296.87      276.52     12.60 o 
   3   7  10        5.42        6.22      3.99 o 
   0   8  10      146.09      128.37      7.20 o 
   2   8  10      117.34      125.51      9.76 o 
   1   1  11      335.84      321.87      9.51 o 
   3   1  11       38.42       36.96      3.41 o 
   5   1  11       47.77       39.88      4.84 o 
   7   1  11       76.31       71.91      6.13 o 
   0   2  11      251.20      268.54      7.11 o 
   2   2  11       58.74       61.94      3.79 o 
   4   2  11      104.79       82.96      5.16 o 
   6   2  11       86.63       71.00      5.67 o 
   1   3  11      230.97      214.99      9.94 o 
   3   3  11     2846.08     2973.23     34.15 o 
   5   3  11      256.53      248.99     19.71 o 
   7   3  11        0.03       -3.46      6.04 o 
   0   4  11      159.69      145.17     12.15 o 
   2   4  11      227.36      248.58      7.89 o 
   4   4  11      231.09      237.48      8.45 o 
   6   4  11       50.95       51.35      7.61 o 
   1   5  11     2057.89     2050.28     21.71 o 
   3   5  11       18.44       16.35      3.99 o 
   5   5  11      495.20      549.23     13.86 o 
   0   6  11      175.88      169.19      7.26 o 
   2   6  11        0.11       -2.43      3.20 o 
   4   6  11        0.65       -1.86      3.42 o 
   1   7  11      286.10      297.57     10.44 o 
   3   7  11      474.37      463.44     13.62 o 
   0   8  11        8.94        7.25      6.23 o 
   2   8  11       36.23       37.09      4.98 o 
   0   0  12      287.14      262.68      7.28 o 
   2   0  12        3.87        7.59      2.19 o 
   4   0  12        0.27        0.14      2.23 o 
   6   0  12       38.68       41.72      6.68 o 
   1   1  12     1057.39      966.41     52.58 o 
   3   1  12     1016.68      972.90     14.97 o 
   5   1  12      389.61      381.46     10.90 o 
   7   1  12      119.12      123.31      7.46 o 
   0   2  12       19.51       20.29      2.76 o 
   2   2  12      261.12      247.69     13.70 o 
   4   2  12      319.14      311.91      9.15 o 
   6   2  12        5.90        5.70      3.09 o 
   1   3  12      677.08      646.11     12.16 o 
   3   3  12      266.18      249.56      9.30 o 
   5   3  12      218.45      247.75      9.57 o 
   0   4  12     1824.58     1632.76     24.78 o 
   2   4  12       15.72       22.50      4.98 o 
   4   4  12      154.63      153.30      7.14 o 
   6   4  12      467.54      437.59     13.86 o 
   1   5  12      581.19      579.22     20.94 o 
   3   5  12      359.32      372.46     13.23 o 
   5   5  12      204.75      210.36      9.12 o 
   0   6  12       75.26       55.60      5.14 o 
   2   6  12       76.08       78.46      5.85 o 
   4   6  12      106.03      102.64      6.76 o 
   1   7  12       63.65       62.48      6.35 o 
   3   7  12      107.00       95.33      7.58 o 
   0   8  12      136.42      145.71      8.44 o 
   1   1  13      311.63      321.19      8.42 o 
   3   1  13        0.02       -0.70      3.47 o 
   5   1  13       67.56       54.66      8.98 o 
   7   1  13       87.38       79.18      6.63 o 
   0   2  13       53.79       55.74      5.17 o 
   2   2  13      310.87      309.57      8.96 o 
   4   2  13      272.27      274.97     12.52 o 
   6   2  13       30.45       23.91      4.78 o 
   1   3  13      181.19      187.41      7.16 o 
   3   3  13       65.59       60.81      5.48 o 
   5   3  13       39.85       49.90      8.39 o 
   0   4  13       92.25       91.07      5.79 o 
   2   4  13       64.16       56.28      5.31 o 
   4   4  13       44.78       37.75      5.22 o 
   6   4  13       31.15       29.86      5.74 o 
   1   5  13        1.05       -3.32      3.32 o 
   3   5  13      343.37      355.00     20.65 o 
   5   5  13        0.97        0.25      4.28 o 
   0   6  13       67.00       54.64      8.53 o 
   2   6  13       15.66       15.30      3.65 o 
   4   6  13        8.22        9.71      4.11 o 
   1   7  13      181.75      186.36      8.79 o 
   0   0  14     2969.82     2895.80     24.55 o 
   2   0  14      264.34      252.21      8.04 o 
   4   0  14       46.26       41.33      4.58 o 
   6   0  14      661.63      647.38     22.59 o 
   1   1  14      682.60      679.59     12.68 o 
   3   1  14     1254.11     1235.27     18.23 o 
   5   1  14      319.03      278.97     10.23 o 
   0   2  14      134.38      125.45      8.42 o 
   2   2  14      643.47      668.19     15.39 o 
   4   2  14      509.26      515.04     12.55 o 
   6   2  14       39.02       41.49      5.02 o 
   1   3  14      270.31      278.05     19.10 o 
   3   3  14        0.09       -0.69      2.71 o 
   5   3  14       54.38       55.25      8.84 o 
   0   4  14      164.04      151.37      6.93 o 
   2   4  14      239.81      225.52      8.53 o 
   4   4  14      148.47      153.71     15.39 o 
   1   5  14      229.47      225.20     17.16 o 
   3   5  14       46.27       44.11      5.34 o 
   0   6  14       47.91       46.02     15.24 o 
   2   6  14       97.49       97.55      7.32 o 
   1   7  14        6.16        0.33      4.35 o 
   1   1  15        0.39        4.08      4.56 o 
   3   1  15      547.87      541.32     12.88 o 
   5   1  15       15.46       11.23      4.48 o 
   0   2  15       13.32        8.73      3.29 o 
   2   2  15      313.17      318.40      9.96 o 
   4   2  15      382.19      388.81     11.63 o 
   1   3  15      220.10      212.41      8.16 o 
   3   3  15       11.48        7.01      3.53 o 
   5   3  15       26.45       38.98      4.72 o 
   0   4  15       79.36       80.19      5.51 o 
   2   4  15       45.98       43.51      4.94 o 
   4   4  15       19.20       17.21      4.53 o 
   1   5  15       59.21       69.88      5.46 o 
   3   5  15      268.79      292.94     10.59 o 
   0   6  15      337.27      286.09     37.14 o 
   2   6  15       23.74       20.04      9.25 o 
   0   0  16       49.64       46.58      4.51 o 
   2   0  16      185.95      177.40      7.68 o 
   4   0  16      175.67      150.58     12.45 o 
   1   1  16      385.19      419.98     12.47 o 
   3   1  16       15.35       13.85      4.33 o 
   5   1  16      115.02      125.61      7.79 o 
   0   2  16      202.33      198.32     15.84 o 
   2   2  16        0.79        0.24      3.86 o 
   4   2  16       10.98       13.94      4.92 o 
   1   3  16        4.85        8.53      3.44 o 
   3   3  16      229.03      264.15      9.64 o 
   5   3  16        6.95        8.16      4.11 o 
   0   4  16        3.97        4.64      3.75 o 
   2   4  16      261.60      280.31      9.71 o 
   4   4  16      257.80      260.33     10.33 o 
   1   5  16        9.23        6.50      4.50 o 
   3   5  16       95.42       98.80      7.05 o 
   0   6  16      587.81      524.04     15.05 o 
   1   1  17        0.12       -0.40      5.34 o 
   3   1  17       70.27       89.92      6.27 o 
   5   1  17        6.03        1.14      4.19 o 
   0   2  17      172.14      169.19      7.56 o 
   2   2  17        0.11        0.75      3.32 o 
   4   2  17        3.56        2.72      3.56 o 
   1   3  17       63.22       72.52      5.66 o 
   3   3  17      234.12      237.01     14.98 o 
   0   4  17       33.96       18.21     10.48 o 
   2   4  17       14.84       10.61      4.14 o 
   1   5  17      177.45      196.36      8.83 o 
   0   0  18       97.96      104.96      6.94 o 
   2   0  18     1105.49     1185.90     27.45 o 
   4   0  18     1049.44     1097.37     21.14 o 
   1   1  18        0.28        2.13      3.41 o 
   3   1  18        2.34        3.15      5.67 o 
   0   2  18      646.71      645.50     15.08 o 
   2   2  18      190.44      198.69     22.75 o 
   4   2  18       67.87       77.53      6.38 o 
   1   3  18       48.03       57.06      6.46 o 
   3   3  18        9.66       17.74      5.76 o 
   0   4  18      206.06      236.18      9.65 o 
   2   4  18       86.66       93.86      6.91 o 
   1   1  19       25.10       33.30      4.88 o 
   3   1  19      323.19      327.78     12.69 o 
   0   2  19       26.51       37.41      9.17 o 
   2   2  19        5.72        7.24      4.53 o 
   1   3  19        3.79        5.95      3.98 o 
   0   0  20      268.99      290.43     10.90 o 
   2   0  20        0.06        7.99      3.73 o 
   1   1  20        3.71       10.46      4.09 o 
   0   2  20        5.24        6.76      4.08 o 
                                                 
